# Supplementary material for: Measuring the Whole Wall Thickness of the Common Femoral Vein as a Distinctive Diagnostic Tool to Distinguish Behçet’s Disease Presenting with Oral Ulcers from Recurrent Aphthous Stomatitis
Source: Diagnostics (Basel). 2023 Aug 19;13(16):2705. doi: 10.3390/diagnostics13162705 (PMC10453469; doi:10.3390/diagnostics13162705)
Supplement: Supplementary file 1 [file diagnostics-13-02705-s001.zip]

Archive with 1 entries (1 files):
- diagnostics-2525908-supplementary.pdf
